# Supplementary material for: Quality indicators and community pharmacy services: a scoping review
Source: Int J Pharm Pract. 2019 Jul 2;27(6):490–500. doi: 10.1111/ijpp.12561 (PMC6900189; doi:10.1111/ijpp.12561)
Supplement: Supplementary file 2 — Appendix S2. Characteristics of included studies. [file IJPP-27-490-s002.xlsx]

## Sheet: Sheet1
Data extraction form for studies developed QIs
Authors	Year the study published	Country	Authorities involved or supervied the QIs dvelopment	Funders	Aims and objectives of the study	What was the reason/driver for the study	Who	How many	How recruited	PPI (how, how many, who, how recrutied, were they paid?)	How many QIs	What type of services/functions associated with QIs e.g. dispensing, OTC, clinical topic specific, etc	What type of QI are they? (structure, pocess, outcome)	Did the QIs form part of a contract (was payment associated with the QIs and how was it determined)	Study design	Year the study conducted	Criteria	Materials or preperations	Measures (qualitative, quanitative)	Analysis	Results	Strengths	Limitations
Data extraction form for studies evaluated the QIs
Authors	Year the study published	Country	Authorities involved or supervied the evaluation	Funders	Aims and objectives of the study	What was the reason/driver for the study	Who	How many	How recruited	How many QIs	What type of services/functions associated with QIs e.g. dispensing, OTC, clinical topic specific, etc	What type of QI are they? (structure, pocess, outcome)	Did the QIs form part of a contract (was payment associated with the QIs and how was it determined)	Study design	Year the study conducted	Criteria	Materials or preperations	Measures (qualitative, quanitative)	Analysis	Evaluation results	Strengths	Limitations
